# Supplementary material for: γ-Glutamyl-Transpeptidase-Resistant Glutathione Analog Attenuates Progression of Alzheimer’s Disease-like Pathology and Neurodegeneration in a Mouse Model
Source: Antioxidants (Basel). 2021 Nov 10;10(11):1796. doi: 10.3390/antiox10111796 (PMC8614797; doi:10.3390/antiox10111796)
Supplement: Supplementary file 1 [file antioxidants-10-01796-s001.zip]

Archive with 1 entries (1 files):
- antioxidants-1426616-supplementary.pdf
